# Supplementary material for: Measuring “pain load” during general anesthesia
Source: Cereb Cortex Commun. 2022 May 4;3(2):tgac019. doi: 10.1093/texcom/tgac019 (PMC9123643; doi:10.1093/texcom/tgac019)
Supplement: Paper_Border_Green_220420_SG_CerebralCortex_SupplementaryMaterial_tgac019 [file paper_border_green_220420_sg_cerebralcortex_supplementarymaterial_tgac019.zip]

Archive with 1 entries (1 files):
- Paper_Border_Green_220420_SG_CerebralCortex_SupplementaryMaterial_tgac019.docx
